# Supplementary material for: Toxicity Effects and Mechanism of Chemical Stress on Pomacea canaliculata
Source: Biology (Basel). 2026 Mar 26;15(7):529. doi: 10.3390/biology15070529 (PMC13072044; doi:10.3390/biology15070529)
Supplement: Supplementary file 1 [file biology-15-00529-s001.zip]

Archive with 3 entries (3 files):
- Figure S1 Correlation heat map of ME (A), NS (B), FA (C) and CK differential metabolites.pdf
- Figure S2 Compounds classification of all metabolites.pdf
- Table S1 All differential metabolites.xlsx
