# Supplementary material for: Toxicity Effects and Mechanism of Chemical Stress on Pomacea canaliculata
Source: Biology (Basel). 2026 Mar 26;15(7):529. doi: 10.3390/biology15070529 (PMC13072044; doi:10.3390/biology15070529)
Supplement: Supplementary file 1 [file biology-15-00529-s001.zip › Table S1 All differential metabolites.xlsx]

## Sheet: ME group vs CK group
Table Screening of differential metabolites between ME group and CK group
Table number	Metabolite	level	Formula	Time	m/z	metab_id	compound source	KEGG Pathway ID	KEGG Pathway Description	Library ID	KEGG Compound First Category	KEGG Compound Second Category	KEGG Pathway First Category	KEGG Pathway Second Category	HMDB Superclass	HMDB Class	RSD	Score	Mass Error	CAS ID	HMDB Subclass
1	Isovitexin2-O-Arabinoside	B(i)	C₂₆H₂₈O₁₄	5.5	609.146	metab_9332	-	-	-	-	-	-	-	-	-	-	0.0430967	56.4	0.284239	-	-
2	Vicriviroc	B(ii)	C₂₈H₃₈F₃N₅O₂	6.3	568.265	metab_10255	nonnatural	-	-	HMDB0259804	-	-	-	-	Benzenoids	Benzene and substituted derivatives	0.00900339	46.6	-3.51865	-	Trifluoromethylbenzenes
3	1-Oleoylglycerophosphoserine	B(ii)	C₂₄H₄₆NO₉P	7.5	544.267	metab_11169	-	-	-	HMDB0061694	-	-	-	-	Lipids and lipid-like molecules	Glycerophospholipids	0.0437158	50.1	3.29053	-	Glycerophosphoserines
4	N-Stearoyl Arginine	B(ii)	C₂₄H₄₈N₄O₃	6.2	463.364	metab_6631	-	-	-	HMDB0241937	-	-	-	-	Organic acids and derivatives	Carboxylic acids and derivatives	0.00524885	48	4.21341	_;	Amino acids, peptides, and analogues
5	Flavin Mononucleotide	B(ii)	C₁₇H₂₁N₄O₉P	4	437.086	metab_8710	drug:DB03247	map01100;map01240;map04977;map00740	Metabolic pathways;Biosynthesis of cofactors;Vitamin digestion and absorption;Riboflavin metabolism	HMDB0001520	Vitamins and cofactors	Cofactors	Metabolism;Metabolism;Organismal Systems;Metabolism	Global and overview maps;Global and overview maps;Digestive system;Metabolism of cofactors and vitamins	Nucleosides, nucleotides, and analogues	Flavin nucleotides	0.0464229	48.2	-1.06278	146-17-8	Not Available
6	Meclizine	B(ii)	C₂₅H₂₇ClN₂	0.6	432.221	metab_333	drug:DB00737	-	-	HMDB0014875	-	-	-	-	Benzenoids	Benzene and substituted derivatives	0.0276328	44.4	2.85606	569-65-3	Diphenylmethanes
7	E-3174	B(ii)	C₂₂H₂₁ClN₆O₂	0.6	417.128	metab_14797	-	-	-	HMDB0060553	-	-	-	-	Benzenoids	Benzene and substituted derivatives	0.0890231	45.4	9.19363	-	Biphenyls and derivatives
8	7-Ketodeoxycholic Acid	B(i)	C₂₄H₃₈O₅	6.4	407.277	metab_2669	-	-	-	HMDB0000391	-	-	-	-	Lipids and lipid-like molecules	Steroids and steroid derivatives	0.0871906	47.7	-6.02763	911-40-0	Bile acids, alcohols and derivatives
9	Desmosterol	B(ii)	C₂₇H₄₄O	6.1	405.312	metab_12040	-	map01100;map00100	Metabolic pathways;Steroid biosynthesis	HMDB0002719	Steroids	27-Carbon atoms	Metabolism;Metabolism	Global and overview maps;Lipid metabolism	Lipids and lipid-like molecules	Steroids and steroid derivatives	0.0581063	51.9	-4.64316	313-04-2;	Cholestane steroids
10	Tasquinimod	B(ii)	C₂₀H₁₇F₃N₂O₄	1.2	405.104	metab_14150	nonnatural	-	-	HMDB0258735	-	-	-	-	Benzenoids	Benzene and substituted derivatives	0.0162353	48.7	-7.19533	-	Anilides
11	Succinyladenosine	B(ii)	C₁₄H₁₇N₅O₈	2.7	384.115	metab_5341	-	-	-	HMDB0000912	-	-	-	-	Nucleosides, nucleotides, and analogues	Purine nucleosides	0.00739825	48.2	-1.23128	4542-23-8	Not Available
12	Riboflavin	B(i)	C₁₇H₂₀N₄O₆	4.3	375.131	metab_13139	nonnatural	map01100;map01240;map02010;map04977;map00740	Metabolic pathways;Biosynthesis of cofactors;ABC transporters;Vitamin digestion and absorption;Riboflavin metabolism	HMDB0000244;HMDB0247501;PW_C000165	-;Vitamins and cofactors	-;Vitamins	Metabolism;Metabolism;Environmental Information Processing;Organismal Systems;Metabolism	Global and overview maps;Global and overview maps;Membrane transport;Digestive system;Metabolism of cofactors and vitamins	Organoheterocyclic compounds	Pteridines and derivatives	0.0205138	57.9	-0.727057	83-88-5;_	Alloxazines and isoalloxazines
13	Pregnanediol	B(ii)	C₂₁H₃₆O₂	6.3	365.269	metab_10219	-	map01100;map00140	Metabolic pathways;Steroid hormone biosynthesis	HMDB0004025	-	-	Metabolism;Metabolism	Global and overview maps;Lipid metabolism	Lipids and lipid-like molecules	Steroids and steroid derivatives	0.0146192	55.6	-1.16712	80-92-2;	Pregnane steroids
14	Lactobionic Acid	B(i)	C₁₂H₂₂O₁₂	0.6	357.104	metab_7153	nonnatural	-	-	HMDB0253945	-	-	-	-	Lipids and lipid-like molecules	Fatty Acyls	0.0565306	53.5	-0.679715	-	Fatty acyl glycosides
15	1-Stearoylglycerol	B(i)	C₂₁H₄₂O₄	6.7	341.305	metab_7544	drug:DB00131	map00230;map01240;map04211;map05012;map04923;map04925;map04924;map04927;map04928;map04742;map05032;map01100;map01232;map04024;map04022;map04740;map04068;map05022;map01523;map04934;map04150;map04151;map04152	Purine metabolism;Biosynthesis of cofactors;Longevity regulating pathway;Parkinson disease;Regulation of lipolysis in adipocytes;Aldosterone synthesis and secretion;Renin secretion;Cortisol synthesis and secretion;Parathyroid hormone synthesis, secretion and action;Taste transduction;Morphine addiction;Metabolic pathways;Nucleotide metabolism;cAMP signaling pathway;cGMP-PKG signaling pathway;Olfa…	HMDB0000045;PW_C000032	Nucleic acids	Nucleotides	Metabolism;Metabolism;Organismal Systems;Human Diseases;Organismal Systems;Organismal Systems;Organismal Systems;Organismal Systems;Organismal Systems;Organismal Systems;Human Diseases;Metabolism;Metabolism;Environmental Information Processing;Environmental Information Processing;Organismal Systems;Environmental Information Processing;Human Diseases;Human Diseases;Human Diseases;Environmental Inf…	Nucleotide metabolism;Global and overview maps;Aging;Neurodegenerative disease;Endocrine system;Endocrine system;Endocrine system;Endocrine system;Endocrine system;Sensory system;Substance dependence;Global and overview maps;Global and overview maps;Signal transduction;Signal transduction;Sensory system;Signal transduction;Neurodegenerative disease;Drug resistance: antineoplastic;Endocrine and me…	Nucleosides, nucleotides, and analogues	Purine nucleotides	0.037006	51.4	-1.03469	61-19-8	Purine ribonucleotides
16	Prostaglandin C1	B(ii)	C₂₀H₃₂O₄	6.4	337.237	metab_3709	nonnatural	-	-	HMDB0244009	-	-	-	-	Lipids and lipid-like molecules	Fatty Acyls	0.0124479	47.8	-1.14145	-	Fatty alcohols
17	Prostaglandin E1	B(ii)	C₂₀H₃₄O₅	6.3	337.237	metab_3973	-	-	-	HMDB0060104	Lipids	Eicosanoids	-	-	Lipids and lipid-like molecules	Fatty Acyls	0.00688309	51.3	-1.22181	35687-86-6;_	Eicosanoids
18	Glycerophosphoinositol	B(ii)	C₉H₁₉O₁₁P	0.6	333.059	metab_4073	-	-	-	HMDB0001442	Lipids;-	Eicosanoids;-	-	-	Lipids and lipid-like molecules	Fatty Acyls	0.00743462	52.3	-1.20578	745-65-3;_	Eicosanoids
19	Stearaldehyde	B(ii)	C₁₈H₃₆O	6.1	332.295	metab_14811	-	-	-	HMDB0011649	-	-	-	-	Lipids and lipid-like molecules	Glycerophospholipids	0.0115424	55.4	-0.906924	129830-95-1	Glycerophosphoinositols
20	Zanamivir	B(ii)	C₁₂H₂₀N₄O₇	4.9	331.127	metab_2334	-	-	-	HMDB0002384	-	-	-	-	Lipids and lipid-like molecules	Fatty Acyls	0.080748	44.5	8.28378	638-66-4;	Fatty aldehydes
21	Clozapine	B(i)	C₁₈H₁₉ClN₄	0.6	325.125	metab_9049	drug:DB00558	-	-	HMDB0014698	-	-	-	-	Organic acids and derivatives	Carboxylic acids and derivatives	0.0137901	49.6	4.83737	139110-80-8	Carboxylic acid derivatives
22	5'-Thymidylic Acid	B(i)	C₁₀H₁₅N₂O₈P	1.4	321.049	metab_14846	drug:DB00363	-	-	HMDB0014507	-	-	-	-	Organoheterocyclic compounds	Benzodiazepines	0.0578119	44.6	6.97745	5786-21-0	Dibenzodiazepines
23	Eicosenoic Acid	B(i)	C₂₀H₃₈O₂	6.2	309.28	metab_14013	drug:DB01643	map00240;map01100;map01232;map01523	Pyrimidine metabolism;Metabolic pathways;Nucleotide metabolism;Antifolate resistance	HMDB0001227;HMDB0001570	Nucleic acids	Nucleotides	Metabolism;Metabolism;Metabolism;Human Diseases	Nucleotide metabolism;Global and overview maps;Global and overview maps;Drug resistance: antineoplastic	Nucleosides, nucleotides, and analogues	Pyrimidine nucleotides	0.0272565	51.5	-1.07158	365-07-1	Pyrimidine deoxyribonucleotides
24	Cytidine	B(i)	C₉H₁₃N₃O₅	0.9	302.101	metab_10060	-	map01040	Biosynthesis of unsaturated fatty acids	HMDB0002231;HMDB0033022	Lipids	Fatty acids	Metabolism	Lipid metabolism	Lipids and lipid-like molecules	Fatty Acyls	0.0615111	54.7	-0.452339	-	Fatty acids and conjugates
25	Retinoic Acid	B(i)	C₂₀H₂₈O₂	6.3	299.201	metab_14414	nonnatural	map00240;map01100;map02010;map01232	Pyrimidine metabolism;Metabolic pathways;ABC transporters;Nucleotide metabolism	HMDB0000089;HMDB0248553;PW_C000061	Nucleic acids;-	Nucleosides;-	Metabolism;Metabolism;Environmental Information Processing;Metabolism	Nucleotide metabolism;Global and overview maps;Membrane transport;Global and overview maps	Nucleosides, nucleotides, and analogues	Pyrimidine nucleosides	0.010479	53	4.36053	65-46-3;_	Not Available
26	Dihydrobiopterin	B(ii)	C₉H₁₃N₅O₃	2.8	294.117	metab_10176	-	map01100;map05226;map05200;map04659;map00830;map04672;map05223;map05222	Metabolic pathways;Gastric cancer;Pathways in cancer;Th17 cell differentiation;Retinol metabolism;Intestinal immune network for IgA production;Non-small cell lung cancer;Small cell lung cancer	HMDB0001852;HMDB0012874;LMPR01090019	-	-	Metabolism;Human Diseases;Human Diseases;Organismal Systems;Metabolism;Organismal Systems;Human Diseases;Human Diseases	Global and overview maps;Cancer: specific types;Cancer: overview;Immune system;Metabolism of cofactors and vitamins;Immune system;Cancer: specific types;Cancer: specific types	Lipids and lipid-like molecules	Prenol lipids	0.0120263	54.8	-0.909754	302-79-4;	Retinoids
27	5-Methylcytidine	B(ii)	C₁₀H₁₅N₃O₅	0.6	292.072	metab_1292	-	map01100;map00790;map01240	Metabolic pathways;Folate biosynthesis;Biosynthesis of cofactors	HMDB0000038	-	-	Metabolism;Metabolism;Metabolism	Global and overview maps;Metabolism of cofactors and vitamins;Global and overview maps	Organoheterocyclic compounds	Pteridines and derivatives	0.00292942	47.4	-1.35552	-;6779-87-9	Pterins and derivatives
28	Acetic Acid	B(ii)	C₈H₅N₃O₆S	2	291.966	metab_14801	-	-	-	HMDB0000982	-	-	-	-	Nucleosides, nucleotides, and analogues	Pyrimidine nucleosides	0.0124072	53.7	5.50056	2140-61-6;_	Not Available
29	Palmitaldehyde	B(ii)	C₁₆H₃₂O	6.6	285.243	metab_11503	-	map00071	Fatty acid degradation	HMDB0001551	-	-	Metabolism	Lipid metabolism	Lipids and lipid-like molecules	Fatty Acyls	0.282287	46.8	-0.631419	629-80-1;	Fatty aldehydes
30	9,12-Octadecadiynoic Acid	B(i)	C₁₈H₂₈O₂	6.4	277.216	metab_3930	nonnatural	-	-	HMDB0247623;LMFA01030540	-	-	-	-	Lipids and lipid-like molecules	Fatty Acyls	0.0157966	46.1	-0.743934	_;	Fatty acids and conjugates
31	Asp-Glu	B(i)	C₉H₁₄N₂O₇	0.6	261.072	metab_7174	-	-	-	HMDB0028752	-	-	-	-	Organic acids and derivatives	Carboxylic acids and derivatives	0.0441345	54.9	-1.0643	-	Amino acids, peptides, and analogues
32	Ifosfamide	B(ii)	C₇H₁₅Cl₂N₂O₂P	0.5	261.03	metab_163	drug:DB01181	map00982	Drug metabolism - cytochrome P450	HMDB0015312	-	-	Metabolism	Xenobiotics biodegradation and metabolism	Organoheterocyclic compounds	Oxazaphosphinanes	0.0130484	39.6	-6.45717	3778-73-2	Isofamides
33	Clomazone	B(ii)	C₁₂H₁₄ClNO₂	1.3	260.045	metab_14047	nonnatural	-	-	HMDB0250348	-	-	-	-	Benzenoids	Benzene and substituted derivatives	0.0266603	45.9	-3.95596	81777-89-1;_	Halobenzenes
34	Glucosamine-1P	B(ii)	C₆H₁₄NO₈P	0.6	258.038	metab_14788	-	-	-	HMDB0001109	-	-	-	-	Organic oxygen compounds	Organooxygen compounds	0.0170317	47.2	-0.0146583	-	Carbohydrates and carbohydrate conjugates
35	7,8-Dihydroneopterin	B(ii)	C₉H₁₃N₅O₄	0.6	256.104	metab_6122	-	map01100;map00790;map01240	Metabolic pathways;Folate biosynthesis;Biosynthesis of cofactors	HMDB0002275	-	-	Metabolism;Metabolism;Metabolism	Global and overview maps;Metabolism of cofactors and vitamins;Global and overview maps	Organoheterocyclic compounds	Pteridines and derivatives	0.0600802	51.1	-1.11327	-;1218-98-0	Pterins and derivatives
36	Lumiflavin	B(ii)	C₁₃H₁₂N₄O₂	4.3	255.089	metab_13140	nonnatural	-	-	HMDB0254201	-	-	-	-	Organoheterocyclic compounds	Pteridines and derivatives	0.0198704	47.5	-0.993789	-	Alloxazines and isoalloxazines
37	Adenosine	B(i)	C₁₀H₁₃N₅O₄	2.5	250.093	metab_1166	nonnatural	map01100;map04024;map00230;map02010;map01232;map04270;map05012;map04080;map04923;map04924;map04022;map05034;map04071;map05032	Metabolic pathways;cAMP signaling pathway;Purine metabolism;ABC transporters;Nucleotide metabolism;Vascular smooth muscle contraction;Parkinson disease;Neuroactive ligand-receptor interaction;Regulation of lipolysis in adipocytes;Renin secretion;cGMP-PKG signaling pathway;Alcoholism;Sphingolipid signaling pathway;Morphine addiction	HMDB0000050;HMDB0247583;PW_C000034	Nucleic acids;-	Nucleosides;-	Metabolism;Environmental Information Processing;Metabolism;Environmental Information Processing;Metabolism;Organismal Systems;Human Diseases;Environmental Information Processing;Organismal Systems;Organismal Systems;Environmental Information Processing;Human Diseases;Environmental Information Processing;Human Diseases	Global and overview maps;Signal transduction;Nucleotide metabolism;Membrane transport;Global and overview maps;Circulatory system;Neurodegenerative disease;Signaling molecules and interaction;Endocrine system;Endocrine system;Signal transduction;Substance dependence;Signal transduction;Substance dependence	Nucleosides, nucleotides, and analogues	Purine nucleosides	0.0465479	54.4	-0.72025	58-61-7;_	Not Available
38	L-Cystine	B(i)	C₆H₁₂N₂O₄S₂	0.8	241.031	metab_6004	drug:DB00138	map01100;map00270;map02010;map04216;map04974	Metabolic pathways;Cysteine and methionine metabolism;ABC transporters;Ferroptosis;Protein digestion and absorption	HMDB0000192	-	-	Metabolism;Metabolism;Environmental Information Processing;Cellular Processes;Organismal Systems	Global and overview maps;Amino acid metabolism;Membrane transport;Cell growth and death;Digestive system	Organic acids and derivatives	Carboxylic acids and derivatives	0.00562578	51.6	-0.601015	56-89-3	Amino acids, peptides, and analogues
39	Lipoic Acid	B(i)	C₈H₁₄O₂S₂	3.1	239.077	metab_1401	nonnatural	map01100;map00785	Metabolic pathways;Lipoic acid metabolism	HMDB0251530;HMDB0001451;LMFA01130001	-;Vitamins and cofactors	-;Cofactors	Metabolism;Metabolism	Global and overview maps;Metabolism of cofactors and vitamins	Organoheterocyclic compounds	Dithiolanes	0.00652774	49.1	1.66939	62-46-4;1200-22-2;	Lipoic acids and derivatives
40	Pseudoecgonine	B(ii)	C₉H₁₅NO₃	4.7	230.103	metab_8980	-	-	-	HMDB0006348	-	-	-	-	Alkaloids and derivatives	Tropane alkaloids	0.0175254	46.9	-2.35814	-;_	Not Available
41	Leucylproline	B(i)	C₁₁H₂₀N₂O₃	2.8	229.155	metab_1297	-	-	-	HMDB0011175	-	-	-	-	Organic acids and derivatives	Carboxylic acids and derivatives	0.0170497	51.3	-0.435107	6403-35-6	Amino acids, peptides, and analogues
42	Tiglylglycine	B(i)	C₇H₁₁NO₃	5.4	216.087	metab_12640	-	-	-	HMDB0000959	-	-	-	-	Organic acids and derivatives	Carboxylic acids and derivatives	0.0408193	54.4	-3.95873	35842-45-6	Amino acids, peptides, and analogues
43	Deoxyribose 5-Phosphate	B(i)	C₅H₁₁O₇P	0.6	213.017	metab_7161	-	map01100;map00030	Metabolic pathways;Pentose phosphate pathway	HMDB0001031;PW_C000813	-	-	Metabolism;Metabolism	Global and overview maps;Carbohydrate metabolism	Organic oxygen compounds	Organooxygen compounds	0.0258547	50.2	-2.33427	102916-66-5	Carbohydrates and carbohydrate conjugates
44	Zalcitabine	B(ii)	C₉H₁₃N₃O₃	1.8	212.103	metab_5534	drug:DB00943	map04976	Bile secretion	HMDB0015078	-	-	Organismal Systems	Digestive system	Nucleosides, nucleotides, and analogues	Pyrimidine nucleosides	0.0189855	50.1	-0.275534	7481-89-2	Pyrimidine 2'',3''-dideoxyribonucleosides
45	Kynurenine	B(i)	C₁₀H₁₂N₂O₃	1.8	209.092	metab_5546	-	-	-	HMDB0250769	-	-	-	-	Organic oxygen compounds	Organooxygen compounds	0.0242368	51.6	-0.248231	343-65-7	Carbonyl compounds
46	Hexafluoroacetylacetone	B(ii)	C₅H₂F₆O₂	1.3	206.988	metab_7862	-	-	-	HMDB0253132	-	-	-	-	Organic oxygen compounds	Organooxygen compounds	0.0132585	48	-2.66082	-	Carbonyl compounds
47	5-Keto-D-Gluconate	B(i)	C₆H₁₀O₇	0.6	193.035	metab_14778	-	-	-	HMDB0011731	-	-	-	-	Organic acids and derivatives	Hydroxy acids and derivatives	0.0223263	47.6	-3.88755	3470-36-8	Medium-chain hydroxy acids and derivatives
48	Quinic Acid	B(i)	C₇H₁₂O₆	0.6	191.055	metab_14714	-	map01100;map00400	Metabolic pathways;Phenylalanine, tyrosine and tryptophan biosynthesis	HMDB0003072	-	-	Metabolism;Metabolism	Global and overview maps;Amino acid metabolism	Organic oxygen compounds	Organooxygen compounds	0.0958448	52.6	-3.90599	77-95-2	Alcohols and polyols
49	Valproic Acid	B(ii)	C₈H₁₆O₂	6	189.113	metab_12208	-	map04976;map00982	Bile secretion;Drug metabolism - cytochrome P450	HMDB0001877	-	-	Organismal Systems;Metabolism	Digestive system;Xenobiotics biodegradation and metabolism	Lipids and lipid-like molecules	Fatty Acyls	0.0211761	49	-4.83905	99-66-1;	Fatty acids and conjugates
50	Gly-Ile	B(i)	C₈H₁₆N₂O₃	2.4	187.108	metab_8249	-	-	-	HMDB0028844	-	-	-	-	Organic acids and derivatives	Carboxylic acids and derivatives	0.0285749	52.6	-4.38689	-	Amino acids, peptides, and analogues
51	Aceglutamide	B(i)	C₇H₁₂N₂O₄	0.9	187.072	metab_7535	drug:DB04167	-	-	HMDB0006029	-	-	-	-	Organic acids and derivatives	Carboxylic acids and derivatives	0.0109632	45.2	-3.96993	2490-97-3	Amino acids, peptides, and analogues
52	Choline Phosphate	B(i)	C₅H₁₅NO₄P⁺	6.5	184.073	metab_2742	-	map01100;map00564;map05231	Metabolic pathways;Glycerophospholipid metabolism;Choline metabolism in cancer	HMDB0001565	-	-	Metabolism;Metabolism;Human Diseases	Global and overview maps;Lipid metabolism;Cancer: overview	Organic nitrogen compounds	Organonitrogen compounds	0.0109389	55.9	-4.81137	107-73-3	Quaternary ammonium salts
53	Glycylproline	B(i)	C₇H₁₂N₂O₃	0.6	173.092	metab_433	-	-	-	HMDB0000721	-	-	-	-	Organic acids and derivatives	Carboxylic acids and derivatives	0.0119555	46.8	-0.247636	704-15-4	Amino acids, peptides, and analogues
54	Allantoin	B(i)	C₄H₆N₄O₃	0.6	157.036	metab_7148	drug:DB11100	-	-	HMDB0000462	-	-	-	-	Organoheterocyclic compounds	Azoles	0.0137259	55.9	-6.20386	97-59-6	Imidazoles
55	L-Glutamine	B(i)	C₅H₁₀N₂O₃	0.6	147.076	metab_353	drug:DB00130	map01100;map00630;map00220;map02010;map00230;map01240;map04964;map00910;map00470;map01232;map04978;map01230;map00240;map00250;map04974;map00970;map04727;map00750;map04724;map05230	Metabolic pathways;Glyoxylate and dicarboxylate metabolism;Arginine biosynthesis;ABC transporters;Purine metabolism;Biosynthesis of cofactors;Proximal tubule bicarbonate reclamation;Nitrogen metabolism;D-Amino acid metabolism;Nucleotide metabolism;Mineral absorption;Biosynthesis of amino acids;Pyrimidine metabolism;Alanine, aspartate and glutamate metabolism;Protein digestion and absorption;Amino…	HMDB0000641;PW_C000500	Peptides	Amino acids	Metabolism;Metabolism;Metabolism;Environmental Information Processing;Metabolism;Metabolism;Organismal Systems;Metabolism;Metabolism;Metabolism;Organismal Systems;Metabolism;Metabolism;Metabolism;Organismal Systems;Genetic Information Processing;Organismal Systems;Metabolism;Organismal Systems;Human Diseases	Global and overview maps;Carbohydrate metabolism;Amino acid metabolism;Membrane transport;Nucleotide metabolism;Global and overview maps;Excretory system;Energy metabolism;Metabolism of other amino acids;Global and overview maps;Digestive system;Global and overview maps;Nucleotide metabolism;Amino acid metabolism;Digestive system;Translation;Nervous system;Metabolism of cofactors and vitamins;Ner…	Organic acids and derivatives	Carboxylic acids and derivatives	0.00452448	57.8	0.00421546	56-85-9	Amino acids, peptides, and analogues
56	4-Guanidinobutanoic Acid	B(i)	C₅H₁₁N₃O₂	0.6	146.092	metab_459	-	map01100;map00330	Metabolic pathways;Arginine and proline metabolism	HMDB0003464	-	-	Metabolism;Metabolism	Global and overview maps;Amino acid metabolism	Organic acids and derivatives	Carboxylic acids and derivatives	0.00300644	51.8	-0.176153	463-00-3	Amino acids, peptides, and analogues
57	2-Methylglutaric Acid	B(i)	C₆H₁₀O₄	1.7	145.05	metab_8020	-	-	-	HMDB0000422	-	-	-	-	Lipids and lipid-like molecules	Fatty Acyls	0.0111813	52.6	-6.84336	617-62-9	Fatty acids and conjugates
58	Salicylic Acid	B(i)	C₇H₆O₃	3.9	137.023	metab_8693	drug:DB00936	map01100;map04976	Metabolic pathways;Bile secretion	HMDB0001895;PW_C001263	-	-	Metabolism;Organismal Systems	Global and overview maps;Digestive system	Benzenoids	Benzene and substituted derivatives	0.0195974	50.5	-7.53928	69-72-7	Benzoic acids and derivatives
59	N-Acetylputrescine	B(i)	C₆H₁₄N₂O	0.6	131.118	metab_6187	-	map01100;map00330	Metabolic pathways;Arginine and proline metabolism	HMDB0002064	-	-	Metabolism;Metabolism	Global and overview maps;Amino acid metabolism	Organic acids and derivatives	Carboximidic acids and derivatives	0.0307847	51.5	0.622831	5699-41-2;18233-70-0	Carboximidic acids
60	Sarcosine	B(i)	C₃H₇NO₂	0.6	90.0555	metab_6258	drug:DB12519	map01100;map00330;map00260	Metabolic pathways;Arginine and proline metabolism;Glycine, serine and threonine metabolism	HMDB0000271;PW_C000185	-	-	Metabolism;Metabolism;Metabolism	Global and overview maps;Amino acid metabolism;Amino acid metabolism	Organic acids and derivatives	Carboxylic acids and derivatives	0.00221262	57.7	5.72393	107-97-1	Amino acids, peptides, and analogues

## Sheet: NS group vs CK group
Table Screening of differential metabolites between NS group and CK group
Table number	Metabolite	level	Formula	Time	m/z	metab_id	compound source	KEGG Pathway ID	KEGG Pathway Description	Library ID	KEGG Compound First Category	KEGG Compound Second Category	KEGG Pathway First Category	KEGG Pathway Second Category	HMDB Superclass	HMDB Class	RSD	Score	Mass Error	CAS ID	HMDB Subclass
1	Rotigaptide	B(ii)	C₂₈H₃₉N₇O₉	0.7	622.255	metab_6078	nonnatural	-	-	HMDB0257314	-	-	-	-	Organic acids and derivatives	Carboxylic acids and derivatives	0.00705455	43.7	-9.17931	-	Amino acids, peptides, and analogues
2	1-Oleoylglycerophosphoserine	B(ii)	C₂₄H₄₆NO₉P	7.5	544.267	metab_11169	-	-	-	HMDB0061694	-	-	-	-	Lipids and lipid-like molecules	Glycerophospholipids	0.0437158	50.1	3.29053	-	Glycerophosphoserines
3	Gilteritinib	B(ii)	C₂₉H₄₄N₈O₃	7	533.334	metab_10615	-	-	-	HMDB0252717	-	-	-	-	Benzenoids	Benzene and substituted derivatives	0.122976	46.3	-3.60618	-	Diphenylmethanes
4	N-Eicosapentaenoyl Phenylalanine	B(ii)	C₂₉H₃₉NO₃	6.3	508.303	metab_10182	-	-	-	HMDB0242077	-	-	-	-	Not Available	Not Available	0.0089115	47.9	-7.4433	-	Not Available
5	Flecainide	B(ii)	C₁₇H₂₀F₆N₂O₃	0.7	449.107	metab_7267	drug:DB01195	-	-	HMDB0015326	-	-	-	-	Benzenoids	Benzene and substituted derivatives	0.047877	50.3	-0.985913	54143-55-4	Benzoic acids and derivatives
6	Desmosterol	B(ii)	C₂₇H₄₄O	6.1	405.312	metab_8741	-	-	-	HMDB0256406	-	-	-	-	Organic oxygen compounds	Organooxygen compounds	0.0222261	49.2	-0.808093	-	Carbohydrates and carbohydrate conjugates
7	Pentadecanoylcarnitine	B(ii)	C₂₂H₄₃NO₄	6.1	386.326	metab_12040	-	map01100;map00100	Metabolic pathways;Steroid biosynthesis	HMDB0002719	Steroids	27-Carbon atoms	Metabolism;Metabolism	Global and overview maps;Lipid metabolism	Lipids and lipid-like molecules	Steroids and steroid derivatives	0.0581063	51.9	-4.64316	313-04-2;	Cholestane steroids
8	Lactobionic Acid	B(i)	C₁₂H₂₂O₁₂	0.6	357.104	metab_2388	-	-	-	HMDB0062517	-	-	-	-	Lipids and lipid-like molecules	Fatty Acyls	0.00877511	47.8	-1.36016	-	Fatty acid esters
9	8-Chloroinosine	B(ii)	C₁₀H₁₁ClN₄O₅	0.6	357.055	metab_7153	nonnatural	-	-	HMDB0253945	-	-	-	-	Lipids and lipid-like molecules	Fatty Acyls	0.0565306	53.5	-0.679715	-	Fatty acyl glycosides
10	2'-O-Methyladenosine	B(ii)	C₁₁H₁₅N₅O₄	3.1	345.13	metab_6218	nonnatural	-	-	HMDB0247428	-	-	-	-	Nucleosides, nucleotides, and analogues	Purine nucleosides	0.020217	40.3	-6.25647	-	Not Available
11	Prostaglandin E1	B(ii)	C₂₀H₃₄O₅	6.3	337.237	metab_5176	-	-	-	HMDB0004326	-	-	-	-	Nucleosides, nucleotides, and analogues	Purine nucleosides	0.0443714	46.8	7.02838	2140-79-6	Not Available
12	Glycerophosphoinositol	B(ii)	C₉H₁₉O₁₁P	0.6	333.059	metab_12616	-	-	-	-	-	-	-	-	-	-	0.0441853	45.9	-0.671733	-	-
13	Pantetheine	B(ii)	C₁₁H₂₂N₂O₄S	6.8	277.123	metab_4073	-	-	-	HMDB0001442	Lipids;-	Eicosanoids;-	-	-	Lipids and lipid-like molecules	Fatty Acyls	0.00743462	52.3	-1.20578	745-65-3;_	Eicosanoids
14	Glucosamine-1P	B(ii)	C₆H₁₄NO₈P	0.6	258.038	metab_11408	-	map01100;map00770	Metabolic pathways;Pantothenate and CoA biosynthesis	HMDB0003426	-	-	Metabolism;Metabolism	Global and overview maps;Metabolism of cofactors and vitamins	Organic acids and derivatives	Carboxylic acids and derivatives	0.073158	48	-0.980552	496-65-1	Amino acids, peptides, and analogues
15	Neopterin	B(i)	C₉H₁₁N₅O₄	0.9	252.073	metab_14388	drug:DB15050	map00790	Folate biosynthesis	-;HMDB0000845;PW_C000673	-	-	Metabolism	Metabolism of cofactors and vitamins	Organoheterocyclic compounds	Pteridines and derivatives	0.099808	48.5	-1.27224	2009-64-5	Pterins and derivatives
16	Ile-Leu	B(i)	C₁₂H₂₄N₂O₃	4.8	245.186	metab_1881	-	-	-	HMDB0028911	-	-	-	-	Organic acids and derivatives	Carboxylic acids and derivatives	0.0107918	52.5	-0.560314	-	Amino acids, peptides, and analogues
17	S-Acetyldihydrolipoamide	B(ii)	C₁₀H₁₉NO₂S₂	3.9	230.068	metab_13265	-	-	-	HMDB0001526	-	-	-	-	Lipids and lipid-like molecules	Fatty Acyls	0.00471612	45.1	-0.15352	-;_;	Fatty amides
18	7-Amino-4-Methylcoumarin	B(ii)	C₁₀H₉NO₂	2.2	220.061	metab_8243	nonnatural	-	-	HMDB0247230	-	-	-	-	Phenylpropanoids and polyketides	Coumarins and derivatives	0.0217354	46.8	-4.40706	26093-31-2;_	Not Available
19	Phenobarbital	B(ii)	C₁₂H₁₂N₂O₃	3.3	215.082	metab_1441	-	map05207	Chemical carcinogenesis - receptor activation	HMDB0015305	-	-	Human Diseases	Cancer: overview	Organoheterocyclic compounds	Diazines	0.116487	47.6	-0.0292893	1950/6/6;50-06-6	Pyrimidines and pyrimidine derivatives
20	Aprobarbital	B(ii)	C₁₀H₁₄N₂O₃	3.5	215.082	metab_5080	-	-	-	HMDB0015441	-	-	-	-	Organoheterocyclic compounds	Diazines	0.0366864	44.4	8.80054	1977/2/1;77-02-1	Pyrimidines and pyrimidine derivatives
21	Nalidixic Acid	B(ii)	C₁₂H₁₂N₂O₃	5.9	213.066	metab_9669	drug:DB00779	-	-	HMDB0014917	Antibiotics	Quinolones	-	-	Organoheterocyclic compounds	Diazanaphthalenes	0.0108114	51.4	-2.32233	389-08-2	Naphthyridines
22	Ile-Pro	B(i)	C₁₁H₂₀N₂O₃	4.2	211.144	metab_1693	-	-	-	HMDB0011174	-	-	-	-	Organic acids and derivatives	Carboxylic acids and derivatives	0.0595858	53.2	-0.301735	37462-92-3	Amino acids, peptides, and analogues
23	2-Pentyl-3-Phenyl-2-Propenal	B(ii)	C₁₄H₁₈O	6.1	203.143	metab_2382	drug:DB14175	-	-	HMDB0031313	-	-	-	-	Phenylpropanoids and polyketides	Cinnamaldehydes	0.0186534	46.7	-0.374453	122-40-7	Not Available
24	4-Aminophthalonitrile	B(ii)	C₈H₅N₃	4.3	188.046	metab_8815	-	-	-	HMDB0246361	-	-	-	-	Benzenoids	Benzene and substituted derivatives	0.0482808	48.1	-5.57108	-	Benzonitriles
25	L-Xylulose	B(ii)	C₅H₁₀O₅	0.6	185.021	metab_14715	-	map01100;map00040	Metabolic pathways;Pentose and glucuronate interconversions	HMDB0000751	Carbohydrates	Monosaccharides	Metabolism;Metabolism	Global and overview maps;Carbohydrate metabolism	Organic oxygen compounds	Organooxygen compounds	0.0150466	50.9	-6.28896	527-50-4;1932596-80-9	Carbohydrates and carbohydrate conjugates
26	4-Hydroxyphenylpyruvic Acid	B(i)	C₉H₈O₄	5.7	179.034	metab_9442	drug:DB07718	map01100;map01240;map01210;map00130;map01230;map00350;map00261;map00400	Metabolic pathways;Biosynthesis of cofactors;2-Oxocarboxylic acid metabolism;Ubiquinone and other terpenoid-quinone biosynthesis;Biosynthesis of amino acids;Tyrosine metabolism;Monobactam biosynthesis;Phenylalanine, tyrosine and tryptophan biosynthesis	HMDB0000707;PW_C000558	-	-	Metabolism;Metabolism;Metabolism;Metabolism;Metabolism;Metabolism;Metabolism;Metabolism	Global and overview maps;Global and overview maps;Global and overview maps;Metabolism of cofactors and vitamins;Global and overview maps;Amino acid metabolism;Biosynthesis of other secondary metabolites;Amino acid metabolism	Benzenoids	Benzene and substituted derivatives	0.0256913	50.5	-4.39012	156-39-8	Phenylpyruvic acid derivatives
27	Isoxanthopterin	B(i)	C₆H₅N₅O₂	1.4	178.036	metab_14005	-	-	-	HMDB0000704	-	-	-	-	Organoheterocyclic compounds	Pteridines and derivatives	0.00831091	56.6	-4.65677	529-69-1	Pterins and derivatives
28	N-Acetylornithine	B(i)	C₇H₁₄N₂O₃	0.6	175.108	metab_446	-	map01100;map01210;map00220;map01230	Metabolic pathways;2-Oxocarboxylic acid metabolism;Arginine biosynthesis;Biosynthesis of amino acids	HMDB0003357	-	-	Metabolism;Metabolism;Metabolism;Metabolism	Global and overview maps;Global and overview maps;Amino acid metabolism;Global and overview maps	Organic acids and derivatives	Carboxylic acids and derivatives	0.0298846	48	-0.15718	6205-08-09	Amino acids, peptides, and analogues
29	S-(2-Carboxyethyl)-L-Cysteine	B(ii)	C₆H₁₁NO₄S	2.6	158.027	metab_1226	nonnatural	-	-	HMDB0246645	-	-	-	-	Organic acids and derivatives	Carboxylic acids and derivatives	0.00276986	47.1	-0.0392156	-	Amino acids, peptides, and analogues
30	Trigonelline	B(i)	C₇H₇NO₂	0.6	138.055	metab_411	-	-	-	HMDB0000875	-	-	-	-	Alkaloids and derivatives	Not Available	0.000588169	55.8	0.169345	535-83-1	Not Available
31	Aniline	B(i)	C₆H₇N	1.1	94.0656	metab_5780	drug:DB06728	-	-	HMDB0003012	-	-	-	-	Benzenoids	Benzene and substituted derivatives	0.00846388	54.8	5.5588	62-53-3	Aniline and substituted anilines

## Sheet: FA group vs CK
Table Screening of differential metabolites between FA group and CK group
Table number	Metabolite	level	Formula	Time	m/z	metab_id	compound source	KEGG Pathway ID	KEGG Pathway Description	Library ID	KEGG Compound First Category	KEGG Compound Second Category	KEGG Pathway First Category	KEGG Pathway Second Category	HMDB Superclass	HMDB Class	RSD	Score	Mass Error	CAS ID	HMDB Subclass
1	Vicriviroc	B(ii)	C₂₈H₃₈F₃N₅O₂	6.3	568.265	metab_10255	nonnatural	-	-	HMDB0259804	-	-	-	-	Benzenoids	Benzene and substituted derivatives	0.00900339	46.6	-3.51865	-	Trifluoromethylbenzenes
2	1-Oleoylglycerophosphoserine	B(ii)	C₂₄H₄₆NO₉P	7.5	544.267	metab_11169	-	-	-	HMDB0061694	-	-	-	-	Lipids and lipid-like molecules	Glycerophospholipids	0.0437158	50.1	3.29053	-	Glycerophosphoserines
3	Ubiquinone-4	B(ii)	C₂₉H₄₂O₄	6.7	489.277	metab_11456	-	-	-	HMDB0006710	-	-	-	-	Lipids and lipid-like molecules	Prenol lipids	0.0856201	45	-1.15949	4370-62-1	Quinone and hydroquinone lipids
4	Asteltoxin	B(ii)	C₂₃H₃₀O₇	1.3	482.218	metab_5727	-	-	-	HMDB0029464	-	-	-	-	Organoheterocyclic compounds	Furofurans	0.0242906	47.2	7.81798	79663-49-3	Not Available
5	Epicylindrospermopsin	B(ii)	C₁₅H₂₁N₅O₇S	3.3	450.088	metab_8376	nonnatural	-	-	HMDB0247246	-	-	-	-	Organoheterocyclic compounds	Pyridopyrimidines	0.0297067	48.4	4.85252	-	Not Available
6	Flecainide	B(ii)	C₁₇H₂₀F₆N₂O₃	0.7	449.107	metab_7267	drug:DB01195	-	-	HMDB0015326	-	-	-	-	Benzenoids	Benzene and substituted derivatives	0.047877	50.3	-0.985913	54143-55-4	Benzoic acids and derivatives
7	Flavin Mononucleotide	B(ii)	C₁₇H₂₁N₄O₉P	4	437.086	metab_8710	drug:DB03247	map01100;map01240;map04977;map00740	Metabolic pathways;Biosynthesis of cofactors;Vitamin digestion and absorption;Riboflavin metabolism	HMDB0001520	Vitamins and cofactors	Cofactors	Metabolism;Metabolism;Organismal Systems;Metabolism	Global and overview maps;Global and overview maps;Digestive system;Metabolism of cofactors and vitamins	Nucleosides, nucleotides, and analogues	Flavin nucleotides	0.0464229	48.2	-1.06278	146-17-8	Not Available
8	Prostratin	B(ii)	C₂₂H₃₀O₆	1.3	432.237	metab_5732	nonnatural	-	-	HMDB0256861	-	-	-	-	Lipids and lipid-like molecules	Prenol lipids	0.0808003	44.7	-1.69685	60857-08-1;_	Diterpenoids
9	N-Oleoyl Phenylalanine	B(i)	C₂₇H₄₃NO₃	6.6	428.317	metab_10466	-	-	-	HMDB0062336;LMFA08020092	-	-	-	-	Organic acids and derivatives	Carboxylic acids and derivatives	0.0157193	53.1	-0.87323	_;	Amino acids, peptides, and analogues
10	N-Linoleoyl Phenylalanine	B(ii)	C₂₇H₄₁NO₃	6.5	426.301	metab_11543	-	-	-	HMDB0241982	-	-	-	-	Organic acids and derivatives	Carboxylic acids and derivatives	0.00851604	47.7	-0.212674	-	Amino acids, peptides, and analogues
11	Reproterol	B(ii)	C₁₈H₂₃N₅O₅	1.2	424.136	metab_7792	nonnatural	-	-	HMDB0257155	-	-	-	-	Organoheterocyclic compounds	Imidazopyrimidines	0.0405333	44.7	-9.1877	-	Purines and purine derivatives
12	N-Linoleoyl Histidine	B(ii)	C₂₄H₃₉N₃O₃	6.2	418.306	metab_4137	-	-	-	HMDB0241977	-	-	-	-	Not Available	Not Available	0.0129436	45.5	-1.82762	-	Not Available
13	N-Oleoyl Asparagine	B(ii)	C₂₂H₄₀N₂O₄	6.4	417.275	metab_11678	-	-	-	HMDB0241955	-	-	-	-	Organic acids and derivatives	Carboxylic acids and derivatives	0.0140742	47.4	4.54326	_;	Amino acids, peptides, and analogues
14	N-Linoleoyl Isoleucine	B(ii)	C₂₄H₄₃NO₃	6.5	414.301	metab_11604	-	-	-	HMDB0241978	-	-	-	-	Not Available	Not Available	0.0197831	47.7	5.48557	-	Not Available
15	7-Ketodeoxycholic Acid	B(i)	C₂₄H₃₈O₅	6.4	407.277	metab_2669	-	-	-	HMDB0000391	-	-	-	-	Lipids and lipid-like molecules	Steroids and steroid derivatives	0.0871906	47.7	-6.02763	911-40-0	Bile acids, alcohols and derivatives
16	Tasquinimod	B(ii)	C₂₀H₁₇F₃N₂O₄	1.2	405.104	metab_14150	nonnatural	-	-	HMDB0258735	-	-	-	-	Benzenoids	Benzene and substituted derivatives	0.0162353	48.7	-7.19533	-	Anilides
17	N-Oleoyl Isoleucine	B(i)	C₂₄H₄₅NO₃	6.8	396.347	metab_3655	-	-	-	HMDB0241961;LMFA08020113	-	-	-	-	Organic acids and derivatives	Carboxylic acids and derivatives	0.0900527	47.4	-1.1785	_;	Amino acids, peptides, and analogues
18	N-Oleoyl Leucine	B(i)	C₂₄H₄₅NO₃	6.6	394.332	metab_11482	-	-	-	HMDB0241962;LMFA08020116	-	-	-	-	Organic acids and derivatives	Carboxylic acids and derivatives	0.0218602	57	-0.841804	_;	Amino acids, peptides, and analogues
19	N-Linoleoyl Leucine	B(ii)	C₂₄H₄₃NO₃	6.6	392.317	metab_10426	-	-	-	HMDB0241979	-	-	-	-	Organic acids and derivatives	Carboxylic acids and derivatives	0.00193713	49.4	-0.574634	-	Amino acids, peptides, and analogues
20	Rebamipide	B(ii)	C₁₉H₁₅ClN₂O₄	1.3	391.048	metab_7868	nonnatural	-	-	HMDB0257127	-	-	-	-	Benzenoids	Benzene and substituted derivatives	0.0118542	41	3.84678	-	Benzoic acids and derivatives
21	Pentadecanoylcarnitine	B(ii)	C₂₂H₄₃NO₄	6.1	386.326	metab_2388	-	-	-	HMDB0062517	-	-	-	-	Lipids and lipid-like molecules	Fatty Acyls	0.00877511	47.8	-1.36016	-	Fatty acid esters
22	Succinyladenosine	B(ii)	C₁₄H₁₇N₅O₈	2.7	384.115	metab_5341	-	-	-	HMDB0000912	-	-	-	-	Nucleosides, nucleotides, and analogues	Purine nucleosides	0.00739825	48.2	-1.23128	4542-23-8	Not Available
23	N-Oleoyl-L-Serine	B(i)	C₂₁H₃₉NO₄	6.5	368.28	metab_10397	-	-	-	HMDB0242185	-	-	-	-	Organic acids and derivatives	Carboxylic acids and derivatives	0.0131176	54.9	-0.967683	-	Amino acids, peptides, and analogues
24	Alpha-Linolenoyl Ethanolamide	B(ii)	C₂₀H₃₅NO₂	6.4	366.264	metab_11635	-	-	-	HMDB0013624	-	-	-	-	Organic nitrogen compounds	Organonitrogen compounds	0.00446015	51.2	-2.2506	-	Amines
25	(S)-Succinyldihydrolipoamide	B(ii)	C₁₂H₂₁NO₄S₂	3.4	366.105	metab_8411	-	-	-	HMDB0001177	-	-	-	-	Lipids and lipid-like molecules	Fatty Acyls	0.0186777	44.9	0.327148	-	Fatty acids and conjugates
26	Prostaglandin D1	B(ii)	C₂₀H₃₄O₅	6.3	355.246	metab_2575	-	-	-	HMDB0005102	Lipids	Eicosanoids	-	-	Lipids and lipid-like molecules	Fatty Acyls	0.00932484	45.2	-4.7994	17968-82-0	Eicosanoids
27	Biapenem	B(ii)	C₁₅H₁₈N₄O₄S	4	355.085	metab_4936	nonnatural	-	-	HMDB0249178	-	-	-	-	Organoheterocyclic compounds	Lactams	0.0120553	45.9	1.54998	120410-24-4;_	Beta lactams
28	1-Stearoylglycerol	B(i)	C₂₁H₄₂O₄	6.7	341.305	metab_3709	nonnatural	-	-	HMDB0244009	-	-	-	-	Lipids and lipid-like molecules	Fatty Acyls	0.0124479	47.8	-1.14145	-	Fatty alcohols
29	Prostaglandin C1	B(ii)	C₂₀H₃₂O₄	6.4	337.237	metab_3973	-	-	-	HMDB0060104	Lipids	Eicosanoids	-	-	Lipids and lipid-like molecules	Fatty Acyls	0.00688309	51.3	-1.22181	35687-86-6;_	Eicosanoids
30	Prostaglandin E1	B(ii)	C₂₀H₃₄O₅	6.3	337.237	metab_4073	-	-	-	HMDB0001442	Lipids;-	Eicosanoids;-	-	-	Lipids and lipid-like molecules	Fatty Acyls	0.00743462	52.3	-1.20578	745-65-3;_	Eicosanoids
31	Clozapine	B(i)	C₁₈H₁₉ClN₄	0.6	325.125	metab_14846	drug:DB00363	-	-	HMDB0014507	-	-	-	-	Organoheterocyclic compounds	Benzodiazepines	0.0578119	44.6	6.97745	5786-21-0	Dibenzodiazepines
32	Palmitaldehyde	B(ii)	C₁₆H₃₂O	6.6	285.243	metab_11503	-	map00071	Fatty acid degradation	HMDB0001551	-	-	Metabolism	Lipid metabolism	Lipids and lipid-like molecules	Fatty Acyls	0.282287	46.8	-0.631419	629-80-1;	Fatty aldehydes
33	4'-Azidocytidine	B(ii)	C₉H₁₂N₆O₅	1	285.094	metab_746	nonnatural	-	-	HMDB0246625	-	-	-	-	Organic oxygen compounds	Organooxygen compounds	0.00968491	46.6	-1.04226	-	Carbohydrates and carbohydrate conjugates
34	Pronetalol	B(ii)	C₁₅H₁₉NO	1.7	284.16	metab_5602	nonnatural	-	-	HMDB0256806	-	-	-	-	Benzenoids	Naphthalenes	0.0320071	43.8	-8.29897	54-80-8;_	Not Available
35	Uridine	B(i)	C₉H₁₂N₂O₆	0.7	279.039	metab_14604	drug:DB02745	map00240;map01100;map02010;map01232	Pyrimidine metabolism;Metabolic pathways;ABC transporters;Nucleotide metabolism	HMDB0000296;PW_C000202	Nucleic acids	Nucleosides	Metabolism;Metabolism;Environmental Information Processing;Metabolism	Nucleotide metabolism;Global and overview maps;Membrane transport;Global and overview maps	Nucleosides, nucleotides, and analogues	Pyrimidine nucleosides	0.013319	58.7	-0.890274	58-96-8	Not Available
36	Pantetheine	B(ii)	C₁₁H₂₂N₂O₄S	6.8	277.123	metab_11408	-	map01100;map00770	Metabolic pathways;Pantothenate and CoA biosynthesis	HMDB0003426	-	-	Metabolism;Metabolism	Global and overview maps;Metabolism of cofactors and vitamins	Organic acids and derivatives	Carboxylic acids and derivatives	0.073158	48	-0.980552	496-65-1	Amino acids, peptides, and analogues
37	Glu-Gln	B(i)	C₁₀H₁₇N₃O₆	0.6	276.119	metab_6193	-	-	-	HMDB0028817	-	-	-	-	Organic acids and derivatives	Carboxylic acids and derivatives	0.0047525	52.5	-0.904841	26848-14-6	Amino acids, peptides, and analogues
38	Gamma-Glutamylglutamine	B(i)	C₁₀H₁₇N₃O₆	0.6	274.104	metab_14746	-	-	-	HMDB0011738	-	-	-	-	Organic acids and derivatives	Carboxylic acids and derivatives	0.0114509	54.3	-0.682893	10148-81-9	Amino acids, peptides, and analogues
39	Asp-Glu	B(i)	C₉H₁₄N₂O₇	0.6	261.072	metab_7174	-	-	-	HMDB0028752	-	-	-	-	Organic acids and derivatives	Carboxylic acids and derivatives	0.0441345	54.9	-1.0643	-	Amino acids, peptides, and analogues
40	Clomazone	B(ii)	C₁₂H₁₄ClNO₂	1.3	260.045	metab_14047	nonnatural	-	-	HMDB0250348	-	-	-	-	Benzenoids	Benzene and substituted derivatives	0.0266603	45.9	-3.95596	81777-89-1;_	Halobenzenes
41	Mimosine	B(ii)	C₈H₁₀N₂O₄	1.3	257.078	metab_14038	drug:DB01055	-	-	HMDB0015188	-	-	-	-	Organic acids and derivatives	Carboxylic acids and derivatives	0.0108323	46.9	-1.79479	500-44-7	Amino acids, peptides, and analogues
42	7,8-Dihydroneopterin	B(ii)	C₉H₁₃N₅O₄	0.6	256.104	metab_6122	-	map01100;map00790;map01240	Metabolic pathways;Folate biosynthesis;Biosynthesis of cofactors	HMDB0002275	-	-	Metabolism;Metabolism;Metabolism	Global and overview maps;Metabolism of cofactors and vitamins;Global and overview maps	Organoheterocyclic compounds	Pteridines and derivatives	0.0600802	51.1	-1.11327	-;1218-98-0	Pterins and derivatives
43	L-Cystine	B(i)	C₆H₁₂N₂O₄S₂	0.8	241.031	metab_6004	drug:DB00138	map01100;map00270;map02010;map04216;map04974	Metabolic pathways;Cysteine and methionine metabolism;ABC transporters;Ferroptosis;Protein digestion and absorption	HMDB0000192	-	-	Metabolism;Metabolism;Environmental Information Processing;Cellular Processes;Organismal Systems	Global and overview maps;Amino acid metabolism;Membrane transport;Cell growth and death;Digestive system	Organic acids and derivatives	Carboxylic acids and derivatives	0.00562578	51.6	-0.601015	56-89-3	Amino acids, peptides, and analogues
44	Tiglylglycine	B(i)	C₇H₁₁NO₃	5.4	216.087	metab_12640	-	-	-	HMDB0000959	-	-	-	-	Organic acids and derivatives	Carboxylic acids and derivatives	0.0408193	54.4	-3.95873	35842-45-6	Amino acids, peptides, and analogues
45	Nalidixic Acid	B(ii)	C₁₂H₁₂N₂O₃	5.9	213.066	metab_9669	drug:DB00779	-	-	HMDB0014917	Antibiotics	Quinolones	-	-	Organoheterocyclic compounds	Diazanaphthalenes	0.0108114	51.4	-2.32233	389-08-2	Naphthyridines
46	Zalcitabine	B(ii)	C₉H₁₃N₃O₃	1.8	212.103	metab_5534	drug:DB00943	map04976	Bile secretion	HMDB0015078	-	-	Organismal Systems	Digestive system	Nucleosides, nucleotides, and analogues	Pyrimidine nucleosides	0.0189855	50.1	-0.275534	7481-89-2	Pyrimidine 2'',3''-dideoxyribonucleosides
47	Kainic Acid	B(i)	C₁₀H₁₅NO₄	4.8	212.092	metab_9031	-	-	-	-;HMDB0253757	-	-	-	-	Organic acids and derivatives	Carboxylic acids and derivatives	0.0216708	49.9	-2.61434	487-79-6;_	Amino acids, peptides, and analogues
48	Kynurenine	B(i)	C₁₀H₁₂N₂O₃	1.8	209.092	metab_5546	-	-	-	HMDB0250769	-	-	-	-	Organic oxygen compounds	Organooxygen compounds	0.0242368	51.6	-0.248231	343-65-7	Carbonyl compounds
49	Glucosamine	B(ii)	C₆H₁₃NO₅	1.2	200.056	metab_7812	-	map01100;map00520;map01250	Metabolic pathways;Amino sugar and nucleotide sugar metabolism;Biosynthesis of nucleotide sugars	HMDB0001514	-;Carbohydrates;-	-;Monosaccharides;-	Metabolism;Metabolism;Metabolism	Global and overview maps;Carbohydrate metabolism;Global and overview maps	Organic oxygen compounds	Organooxygen compounds	0.0220409	46.4	9.5763	3416-24-8;14257-69-3;_	Carbohydrates and carbohydrate conjugates
50	Valproic Acid	B(ii)	C₈H₁₆O₂	6	189.113	metab_12208	-	map04976;map00982	Bile secretion;Drug metabolism - cytochrome P450	HMDB0001877	-	-	Organismal Systems;Metabolism	Digestive system;Xenobiotics biodegradation and metabolism	Lipids and lipid-like molecules	Fatty Acyls	0.0211761	49	-4.83905	99-66-1;	Fatty acids and conjugates
51	Aceglutamide	B(i)	C₇H₁₂N₂O₄	0.9	187.072	metab_7535	drug:DB04167	-	-	HMDB0006029	-	-	-	-	Organic acids and derivatives	Carboxylic acids and derivatives	0.0109632	45.2	-3.96993	2490-97-3	Amino acids, peptides, and analogues
52	5-Hydroxyisourate	B(ii)	C₅H₄N₄O₄	1.3	183.015	metab_7884	-	map01100;map00230	Metabolic pathways;Purine metabolism	HMDB0030097	-	-	Metabolism;Metabolism	Global and overview maps;Nucleotide metabolism	Organoheterocyclic compounds	Imidazopyrimidines	0.0126941	49.3	-4.24663	-;151359-24-9	Purines and purine derivatives
53	N-Acetylornithine	B(i)	C₇H₁₄N₂O₃	0.6	175.108	metab_446	-	map01100;map01210;map00220;map01230	Metabolic pathways;2-Oxocarboxylic acid metabolism;Arginine biosynthesis;Biosynthesis of amino acids	HMDB0003357	-	-	Metabolism;Metabolism;Metabolism;Metabolism	Global and overview maps;Global and overview maps;Amino acid metabolism;Global and overview maps	Organic acids and derivatives	Carboxylic acids and derivatives	0.0298846	48	-0.15718	1572591	Amino acids, peptides, and analogues
54	L-Glutamine	B(i)	C₅H₁₀N₂O₃	0.6	147.076	metab_353	drug:DB00130	map01100;map00630;map00220;map02010;map00230;map01240;map04964;map00910;map00470;map01232;map04978;map01230;map00240;map00250;map04974;map00970;map04727;map00750;map04724;map05230	Metabolic pathways;Glyoxylate and dicarboxylate metabolism;Arginine biosynthesis;ABC transporters;Purine metabolism;Biosynthesis of cofactors;Proximal tubule bicarbonate reclamation;Nitrogen metabolism;D-Amino acid metabolism;Nucleotide metabolism;Mineral absorption;Biosynthesis of amino acids;Pyrimidine metabolism;Alanine, aspartate and glutamate metabolism;Protein digestion and absorption;Amino…	HMDB0000641;PW_C000500	Peptides	Amino acids	Metabolism;Metabolism;Metabolism;Environmental Information Processing;Metabolism;Metabolism;Organismal Systems;Metabolism;Metabolism;Metabolism;Organismal Systems;Metabolism;Metabolism;Metabolism;Organismal Systems;Genetic Information Processing;Organismal Systems;Metabolism;Organismal Systems;Human Diseases	Global and overview maps;Carbohydrate metabolism;Amino acid metabolism;Membrane transport;Nucleotide metabolism;Global and overview maps;Excretory system;Energy metabolism;Metabolism of other amino acids;Global and overview maps;Digestive system;Global and overview maps;Nucleotide metabolism;Amino acid metabolism;Digestive system;Translation;Nervous system;Metabolism of cofactors and vitamins;Ner…	Organic acids and derivatives	Carboxylic acids and derivatives	0.00452448	57.8	0.00421546	56-85-9	Amino acids, peptides, and analogues
55	2-Methylglutaric Acid	B(i)	C₆H₁₀O₄	1.7	145.05	metab_8020	-	-	-	HMDB0000422	-	-	-	-	Lipids and lipid-like molecules	Fatty Acyls	0.0111813	52.6	-6.84336	617-62-9	Fatty acids and conjugates
56	Adenine	B(i)	C₅H₅N₅	0.9	134.046	metab_14448	drug:DB00173	map01100;map01232;map00230	Metabolic pathways;Nucleotide metabolism;Purine metabolism	HMDB0000034;PW_C000024	Nucleic acids	Bases	Metabolism;Metabolism;Metabolism	Global and overview maps;Global and overview maps;Nucleotide metabolism	Organoheterocyclic compounds	Imidazopyrimidines	0.0199141	55.2	-7.75157	73-24-5	Purines and purine derivatives
57	P-Mentha-1,3,5,8-Tetraene	B(i)	C₁₀H₁₂	5.9	133.101	metab_4379	-	-	-	HMDB0029641	-	-	-	-	Benzenoids	Benzene and substituted derivatives	0.0256215	52.3	0.549597	1195-32-0	Phenylpropenes
58	N-Acetylputrescine	B(i)	C₆H₁₄N₂O	0.6	131.118	metab_6187	-	map01100;map00330	Metabolic pathways;Arginine and proline metabolism	HMDB0002064	-	-	Metabolism;Metabolism	Global and overview maps;Amino acid metabolism	Organic acids and derivatives	Carboximidic acids and derivatives	0.0307847	51.5	0.622831	5699-41-2;18233-70-0	Carboximidic acids
